# Supplementary material for: Covalent organic framework nanofluidic membrane as a platform for highly sensitive bionic thermosensation
Source: Nat Commun. 2021 Mar 23;12:1844. doi: 10.1038/s41467-021-22141-z (PMC7988099; doi:10.1038/s41467-021-22141-z)
Supplement: Supplementary file 3 — Source Data [file 41467_2021_22141_MOESM3_ESM.xlsx]

## Sheet: Fig. 3a
-112	-0.3281	-66.7	-0.4125	-48.9	-0.873
-92	-0.2037	-56.7	-0.03709	-38.9	1.203
-72	-0.08236	-46.7	0.339	-28.9	3.197
-52	0.03726	-36.7	0.6978	-18.9	5.184
-32	0.1563	-26.7	1.059	-8.9	7.183
-12	0.2743	-16.7	1.412	1.1	9.226
8	0.3921	-6.7	1.772	11.1	11.3
28	0.5096	3.3	2.132	21.1	13.45
48	0.6273	13.3	2.488	31.1	15.68
68	0.7451	--	--	41.1	17.98
--	--	--	--	51.1	20.38
--	--	--	--	61.1	22.84

## Sheet: Fig.4a
1	9.9	10	10	10.1	10	10	1	13.36	11.66	9.244	7.779	5.488	3.756
2	9.8	10	10	10.1	10	10	2	13.4	11.59	9.192	7.74	5.467	3.725
3	9.8	10	9.8	9.9	9.9	9.9	3	13.17	11.52	9.156	7.699	5.454	3.724
4	9.7	10	9.8	9.9	9.9	9.9	4	13.22	11.46	9.105	7.66	5.411	3.662
5	9.7	10	9.8	9.9	9.8	9.8	5	13.15	11.39	9.032	7.612	5.38	3.665
6	9.7	9.8	9.8	9.9	9.8	9.8	6	13.1	11.32	8.937	7.576	5.344	3.624
7	9.7	9.8	9.7	9.7	9.8	9.6	7	13.01	11.22	8.81	7.53	5.321	3.632
8	9.6	9.8	9.7	9.7	9.8	9.6	8	13	11.15	8.725	7.493	5.299	3.631
9	9.6	9.8	9.6	9.7	9.5	9.6	9	12.92	11.06	8.679	7.466	5.301	3.596
10	9.6	9.6	9.6	9.7	9.5	9.5	10	12.8	10.99	8.621	7.43	5.269	3.562
11	9.6	9.6	9.4	9.6	9.6	9.5	11	12.7	10.94	8.546	7.388	5.223	3.533
12	9.5	9.5	9.4	9.6	9.6	9.4	12	12.68	10.88	8.461	7.349	5.209	3.513
13	9.5	9.5	9.4	9.6	9.6	9.4	13	12.57	10.8	8.404	7.324	5.182	3.465
14	9.5	9.4	9.3	9.4	9.5	9.3	14	12.5	10.71	8.381	7.288	5.152	3.462
15	9.5	9.4	9.3	9.4	9.5	9.3	15	12.4	10.61	8.352	7.263	5.131	3.421
16	9.5	9.3	9.2	9.2	9.4	9.2	16	12.3	10.54	8.241	7.222	5.113	3.399
17	9.3	9.3	9.2	9.2	9.4	9.2	17	12.24	10.49	8.191	7.199	5.091	3.345
18	9.3	9.3	9.1	9.2	9.3	9.1	18	12.118	10.43	8.111	7.164	5.049	3.322
19	9.1	9.2	9.1	9.2	9.3	9.1	19	12.077	10.38	8.097	7.13	5.023	3.335
20	9.1	9.2	9	9.2	9.2	9	20	11.926	10.32	8.011	7.096	5.017	3.337
21	9.1	9	9	9.2	9.2	9	21	11.926	10.27	7.966	7.061	5.001	3.326
22	9.1	9	8.8	9.1	9.2	8.9	22	11.825	10.22	7.903	7.023	4.969	3.27
23	9	8.9	8.8	9.1	9.2	8.9	23	11.799	10.14	7.877	6.992	4.947	3.231
24	9	8.9	8.7	9	9.1	8.9	24	11.743	10.09	7.818	6.953	4.944	3.277
25	8.9	8.8	8.7	9	9.1	8.9	25	11.745	10.05	7.744	6.928	4.928	3.227
26	8.9	8.8	8.7	8.9	9	8.9	26	11.644	10	7.649	6.899	4.909	3.247
27	8.9	8.7	8.7	8.9	9	8.8	27	11.576	9.97	7.567	6.863	4.887	3.247
28	8.9	8.7	8.6	8.9	9	8.8	28	11.434	9.917	7.551	6.828	4.859	3.226
29	8.9	8.6	8.6	8.8	9	8.7	29	11.363	9.84	7.567	6.798	4.836	3.202
30	8.7	8.6	8.5	8.8	9	8.7	30	11.335	9.789	7.484	6.777	4.803	3.168
31	8.7	8.5	8.5	8.7	8.8	8.5	31	11.285	9.717	7.406	6.744	4.779	3.174
32	8.7	8.5	8.5	8.7	8.8	8.5	32	11.22	9.659	7.361	6.712	4.76	3.142
33	8.7	8.5	8.4	8.6	8.7	8.4	33	11.14	9.605	7.328	6.688	4.72	3.11
34	8.6	8.5	8.4	8.6	8.7	8.4	34	11.059	9.551	7.262	6.656	4.692	3.132
35	8.6	8.5	8.3	8.5	8.6	8.4	35	11.016	9.505	7.196	6.612	4.666	3.105
36	8.6	8.3	8.3	8.5	8.6	8.4	36	10.969	9.455	7.168	6.592	4.642	3.115
37	8.6	8.3	8.2	8.5	8.6	8.3	37	10.933	9.393	7.146	6.554	4.615	3.122
38	8.5	8.2	8.2	8.5	8.6	8.3	38	10.842	9.341	7.089	6.541	4.591	3.106
39	8.5	8.2	8.2	8.4	8.5	8.2	39	10.788	9.304	7.076	6.506	4.57	3.061
40	8.4	8.1	8.2	8.4	8.5	8.2	40	10.747	9.243	6.996	6.469	4.551	3.029
41	8.4	8.1	8	8.3	8.4	8.2	41	10.685	9.2	6.953	6.444	4.526	3.015
42	8.3	8	8	8.3	8.4	8.1	42	10.604	9.119	6.905	6.412	4.508	3.008
43	8.3	8	8	8.3	8.4	8.1	43	10.572	9.073	6.937	6.376	4.506	2.987
44	8.3	8	7.9	8.3	8.4	8	44	10.542	9.032	6.926	6.353	4.484	2.946
45	8.2	8	7.9	8.3	8.4	8	45	10.477	8.98	6.831	6.311	4.473	2.93
46	8.2	7.9	7.8	8.2	8.3	7.9	46	10.44	8.938	6.77	6.293	4.463	2.892
47	8.2	7.9	7.8	8.2	8.3	7.9	47	10.382	8.885	6.72	6.271	4.456	2.886
48	8.2	7.9	7.8	8.2	8.3	7.8	48	10.384	8.853	6.712	6.258	4.444	2.847
49	8.1	7.8	7.8	8.2	8.3	7.8	49	10.268	8.809	6.651	6.215	4.434	2.85
50	8.1	7.8	7.7	8.1	8.2	7.8	50	10.216	8.746	6.598	6.184	4.402	2.82
51	8	7.8	7.7	8.1	8.2	7.8	51	10.16	8.698	6.578	6.164	4.381	2.806
52	8	7.8	7.7	8	8.1	7.7	52	10.129	8.683	6.537	6.13	4.37	2.785
53	7.9	7.7	7.7	8	8.1	7.7	53	10.079	8.685	6.507	6.122	4.346	2.776
54	7.9	7.7	7.5	8	8.1	7.7	54	10.058	8.629	6.434	6.087	4.324	2.809
55	7.8	7.5	7.5	8	8.1	7.6	55	10.01	8.579	6.405	6.059	4.292	2.828
56	7.8	7.5	7.4	7.8	8	7.6	56	9.942	8.552	6.4	6.055	4.277	2.834
57	7.7	7.5	7.4	7.8	8	7.6	57	9.946	8.511	6.379	6.005	4.253	2.786
58	7.7	7.5	7.4	7.8	8	7.6	58	9.858	8.508	6.338	5.996	4.25	2.769
59	7.7	7.4	7.3	7.7	8	7.6	59	9.812	8.442	6.337	5.949	4.237	2.76
60	7.7	7.4	7.3	7.7	8	7.6	60	9.764	8.413	6.314	5.918	4.217	2.754
61	7.7	7.4	7.3	7.8	7.8	7.5	61	9.691	8.364	6.262	5.914	4.198	2.679
62	7.6	7.4	7.3	7.8	7.8	7.5	62	9.612	8.341	6.242	5.878	4.189	2.649
63	7.6	7.4	7.2	7.6	7.7	7.4	63	9.536	8.288	6.203	5.851	4.178	2.623
64	7.5	7.3	7.2	7.6	7.7	7.4	64	9.485	8.237	6.184	5.822	4.163	2.594
65	7.5	7.3	7	7.6	7.6	7.3	65	9.472	8.192	6.158	5.789	4.143	2.582
66	7.4	7.1	7	7.6	7.6	7.3	66	9.406	8.126	6.137	5.771	4.105	2.536
67	7.4	7.1	7	7.6	7.6	7.3	67	9.309	8.049	6.069	5.742	4.105	2.508
68	7.4	7.1	7	7.6	7.6	7.3	68	9.29	8.003	6.046	5.719	4.1	2.504
69	7.4	7.1	6.9	7.5	7.6	7.1	69	9.248	7.955	6.011	5.702	4.079	2.491
70	7.4	7	6.9	7.5	7.6	7.1	70	9.267	7.917	5.939	5.677	4.064	2.449
71	7.4	7	6.9	7.5	7.5	7.1	71	9.205	7.885	5.931	5.653	4.07	2.475
72	7.3	6.9	6.9	7.5	7.5	7.1	72	9.168	7.836	5.854	5.623	4.061	2.427
73	7.3	6.9	6.9	7.5	7.5	7.1	73	9.163	7.823	5.862	5.598	4.034	2.449
74	7.3	7	6.8	7.4	7.4	7	74	9.173	7.742	5.843	5.582	4.034	2.436
75	7.2	7	6.8	7.4	7.4	7	75	9.057	7.729	5.794	5.568	4.007	2.415
76	7.2	6.9	6.7	7.4	7.4	6.9	76	9.077	7.727	5.734	5.541	3.992	2.431
77	7.1	6.9	6.7	7.4	7.4	6.9	77	9.037	7.685	5.716	5.505	3.967	2.423
78	7.1	6.9	6.6	7.3	7.3	6.9	78	9.033	7.637	5.702	5.483	3.965	2.38
79	7.1	6.8	6.6	7.3	7.3	6.9	79	8.957	7.587	5.694	5.463	3.954	2.427
80	7.1	6.8	6.4	7.3	7.2	6.8	80	8.865	7.504	5.707	5.444	3.919	2.374
81	7	6.8	6.4	7.3	7.2	6.8	81	8.81	7.44	5.683	5.415	3.894	2.371
82	7	6.8	6.4	7.2	7.1	6.8	82	8.793	7.406	5.672	5.392	3.868	2.413
83	7	6.6	6.4	7.2	7.1	6.8	83	8.824	7.358	5.652	5.373	3.86	2.431
84	7	6.6	6.4	7.1	7.1	6.7	84	8.829	7.292	5.588	5.352	3.837	2.465
85	6.9	6.7	6.4	7.1	7.1	6.7	85	8.786	7.235	5.544	5.328	3.811	2.484
86	6.9	6.7	6.4	7	7.1	6.7	86	8.746	7.267	5.501	5.323	3.811	2.494
87	6.9	6.5	6.4	7	7.1	6.6	87	8.735	7.238	5.465	5.302	3.784	2.439
88	6.9	6.5	6.4	7	7.1	6.6	88	8.686	7.192	5.449	5.277	3.776	2.436
89	6.8	6.5	6.3	7	7.1	6.4	89	8.705	7.137	5.426	5.254	3.791	2.418
90	6.8	6.5	6.3	7	7.1	6.4	90	8.657	7.105	5.41	5.226	3.766	2.383
91	6.8	6.5	6.3	6.9	7	6.5	91	8.644	7.068	5.391	5.212	3.75	2.34
92	6.7	6.5	6.3	6.9	7	6.5	92	8.585	7.032	5.381	5.197	3.737	2.348
93	6.7	6.5	6.2	6.9	7	6.4	93	8.599	7	5.348	5.181	3.714	2.338
94	6.7	6.4	6.2	6.9	7	6.4	94	8.543	6.981	5.308	5.151	3.689	2.355
95	6.7	6.4	6.2	6.8	7	6.4	95	8.51	6.97	5.252	5.13	3.689	2.343
96	6.6	6.4	6.2	6.8	7	6.4	96	8.459	6.94	5.22	5.111	3.672	2.353
97	6.6	6.4	6	6.8	6.9	6.3	97	8.422	6.919	5.223	5.089	3.659	2.355
98	6.6	6.3	6	6.8	6.9	6.3	98	8.416	6.923	5.222	5.074	3.652	2.339
99	6.6	6.3	6	6.8	6.8	6.3	99	8.355	6.885	5.176	5.06	3.631	2.323
100	6.6	6.3	6	6.8	6.8	6.3	100	8.382	6.883	5.153	5.055	3.621	2.31
101	6.6	6.3	6	6.8	6.8	6.3	101	8.333	6.901	5.12	5.017	3.615	2.28
102	6.6	6.2	6	6.7	6.8	6.2	102	8.331	6.91	5.064	4.999	3.619	2.289
103	6.6	6.2	5.9	6.7	6.7	6.2	103	8.271	6.896	5.033	4.999	3.585	2.257
104	6.6	6.2	5.9	6.7	6.7	6.2	104	8.207	6.864	5	4.969	3.566	2.248
105	6.5	6.2	5.9	6.7	6.7	6.2	105	8.24	6.835	5.01	4.939	3.552	2.244
106	6.5	6.1	5.8	6.6	6.7	6.1	106	8.222	6.805	5.026	4.914	3.554	2.212
107	6.5	6.1	5.8	6.6	6.7	6.1	107	8.208	6.769	4.991	4.916	3.519	2.215
108	6.5	6.1	5.7	6.6	6.6	6.1	108	8.23	6.742	4.955	4.9	3.513	2.262
109	6.5	6.1	5.7	6.6	6.6	6.1	109	8.188	6.71	4.92	4.879	3.483	2.228
110	6.5	6.1	5.7	6.6	6.6	5.9	110	8.223	6.672	4.861	4.871	3.472	2.224
111	6.5	6.1	5.7	6.6	6.6	5.9	111	8.204	6.661	4.859	4.838	3.458	2.197
112	6.5	6.1	5.7	6.5	6.5	5.9	112	8.151	6.623	4.804	4.824	3.439	2.154
113	6.4	6	5.7	6.5	6.5	5.9	113	8.083	6.606	4.765	4.811	3.425	2.193
114	6.4	6	5.7	6.4	6.4	5.8	114	8.061	6.569	4.726	4.783	3.415	2.183
115	6.4	6	5.7	6.4	6.4	5.8	115	8.034	6.574	4.719	4.769	3.4	2.161
116	6.4	6	5.5	6.4	6.3	5.7	116	7.994	6.533	4.695	4.741	3.394	2.198
117	6.3	5.8	5.5	6.5	6.3	5.7	117	7.992	6.51	4.698	4.729	3.37	2.199
118	6.3	5.8	5.4	6.5	6.3	5.7	118	7.938	6.46	4.687	4.733	3.334	2.235
119	6.3	5.8	5.4	6.3	6.4	5.7	119	7.912	6.425	4.688	4.712	3.334	2.257
120	6.2	5.8	5.4	6.3	6.4	5.7	120	7.848	6.403	4.694	4.686	3.34	2.239
121	6.2	5.7	5.5	6.3	6.3	5.7	121	7.807	6.395	4.655	4.685	3.32	2.191
122	6.1	5.7	5.5	6.3	6.3	5.7	122	7.758	6.374	4.642	4.65	3.302	2.182
123	6.1	5.7	5.5	6.3	6.3	5.6	123	7.773	6.36	4.635	4.652	3.293	2.211
124	5.9	5.7	5.5	6.3	6.3	5.6	124	7.69	6.339	4.57	4.64	3.295	2.229
125	5.9	5.7	5.3	6.2	6.3	5.5	125	7.734	6.332	4.527	4.609	3.283	2.187
126	5.9	5.6	5.3	6.2	6.3	5.5	126	7.669	6.338	4.5	4.608	3.285	2.169
127	5.9	5.6	5.3	6.2	6.1	5.5	127	7.615	6.333	4.499	4.573	3.263	2.165
128	5.9	5.6	5.3	6.2	6.1	5.5	128	7.551	6.318	4.479	4.562	3.254	2.214
129	5.9	5.6	5.3	6.1	6.1	5.5	129	7.522	6.316	4.488	4.544	3.236	2.223
130	5.9	5.6	5.3	6.1	6.1	5.4	130	7.507	6.296	4.419	4.526	3.227	2.195
131	5.9	5.6	5.2	6.1	6.1	5.4	131	7.45	6.272	4.375	4.512	3.204	2.201
132	5.7	5.5	5.2	6.1	6.1	5.3	132	7.423	6.238	4.366	4.502	3.178	2.105
133	5.7	5.5	5.2	6.1	6.1	5.3	133	7.379	6.227	4.337	4.49	3.173	2.03
134	5.7	5.5	5.1	6.1	6.1	5.4	134	7.356	6.188	4.298	4.463	3.17	2.058
135	5.7	5.5	5.1	6.1	6.1	5.4	135	7.375	6.174	4.314	4.448	3.161	2.093
136	5.7	5.4	5.1	6	6	5.3	136	7.298	6.176	4.289	4.436	3.144	2.117
137	5.6	5.4	5.1	6	6	5.3	137	7.237	6.155	4.269	4.427	3.131	2.127
138	5.6	5.4	5	6	6	5.3	138	7.232	6.149	4.231	4.424	3.13	2.113
139	5.6	5.4	5	6	6	5.3	139	7.226	6.082	4.206	4.394	3.114	2.084
140	5.6	5.4	5	6	6	5.3	140	7.232	6.052	4.214	4.375	3.1	2.092
141	5.6	5.4	5	6	6	5.3	141	7.194	6.041	4.22	4.363	3.096	2.067
142	5.6	5.4	4.8	5.9	5.9	5.2	142	7.126	6.013	4.214	4.355	3.084	2.077
143	5.5	5.3	4.8	5.9	5.9	5.2	143	7.121	5.977	4.251	4.338	3.075	2.092
144	5.5	5.3	4.8	5.9	5.9	5.2	144	7.057	5.945	4.186	4.324	3.066	2.082
145	5.6	5.3	4.8	5.9	5.9	5.2	145	7.04	5.918	4.135	4.318	3.057	2.069
146	5.6	5.3	4.7	5.9	5.8	5.2	146	7.038	5.898	4.149	4.296	3.07	2.079
147	5.4	5.3	4.7	5.8	5.8	5.1	147	6.986	5.873	4.147	4.282	3.053	2.073
148	5.4	5.3	4.9	5.8	5.8	5.1	148	6.957	5.842	4.136	4.269	3.037	2.012
149	5.5	5.2	4.9	5.8	5.8	5.1	149	6.955	5.845	4.106	4.266	3.023	1.98
150	5.5	5.2	4.9	5.8	5.8	5.1	150	6.96	5.849	4.093	4.262	3.005	1.938
151	5.4	5.2	4.7	5.8	5.8	5	151	6.941	5.817	4.088	4.244	3.002	1.891
152	5.4	5.2	4.7	5.8	5.8	5	152	6.931	5.787	4.056	4.214	2.997	1.876
153	5.4	5.2	4.6	5.7	5.6	4.9	153	6.906	5.752	4.04	4.214	2.982	1.88
154	5.4	5.2	4.6	5.7	5.6	4.9	154	6.872	5.709	4.042	4.191	2.968	1.917
155	5.4	5.2	4.6	5.7	5.6	4.8	155	6.875	5.678	4.018	4.177	2.959	1.94
156	5.3	5.1	4.6	5.7	5.6	4.8	156	6.824	5.659	4.005	4.164	2.947	1.985
157	5.3	5.1	4.5	5.6	5.7	4.9	157	6.832	5.642	3.978	4.164	2.932	1.992
158	5.3	5	4.5	5.6	5.7	4.9	158	6.826	5.634	3.952	4.137	2.926	1.978
159	5.3	5	4.5	5.6	5.6	4.9	159	6.759	5.603	3.925	4.125	2.913	1.951
160	5.3	5	4.5	5.6	5.6	4.8	160	6.767	5.563	3.901	4.113	2.908	1.946
161	5.3	5	4.4	5.7	5.5	4.8	161	6.773	5.523	3.889	4.116	2.887	1.996
162	5.3	5	4.4	5.7	5.5	4.8	162	6.723	5.49	3.869	4.095	2.887	2.009
163	5.3	5	4.4	5.7	5.5	4.8	163	6.74	5.467	3.793	4.095	2.871	2.035
164	5.2	5	4.4	5.6	5.5	4.7	164	6.727	5.451	3.814	4.082	2.852	1.996
165	5.2	5	4.4	5.6	5.5	4.7	165	6.727	5.421	3.801	4.073	2.864	1.972
166	5.2	4.9	4.4	5.6	5.5	4.7	166	6.695	5.408	3.775	4.045	2.838	1.952
167	5.2	4.9	4.4	5.6	5.5	4.7	167	6.656	5.411	3.791	4.027	2.835	1.928
168	5.2	4.9	4.2	5.5	5.4	4.7	168	6.629	5.366	3.746	4.025	2.832	1.953
169	5.2	4.9	4.2	5.5	5.4	4.7	169	6.646	5.341	3.734	4.006	2.821	1.954
170	5.2	4.9	4.3	5.5	5.4	4.6	170	6.599	5.34	3.738	4.011	2.82	1.963
171	5.1	4.9	4.3	5.5	5.4	4.6	171	6.57	5.326	3.734	3.979	2.804	1.918
172	5.1	4.9	4.3	5.4	5.3	4.6	172	6.568	5.275	3.713	3.976	2.806	1.895
173	5	4.8	4.3	5.4	5.3	4.6	173	6.534	5.248	3.692	3.961	2.796	1.862
174	5	4.8	4.2	5.3	5.3	4.6	174	6.502	5.214	3.703	3.946	2.785	1.804
175	5	4.8	4.2	5.3	5.3	4.5	175	6.441	5.2	3.696	3.944	2.788	1.77
176	5	4.8	4.2	5.3	5.3	4.5	176	6.463	5.177	3.693	3.928	2.767	1.811
177	4.9	4.8	4.2	5.3	5.3	4.5	177	6.434	5.183	3.706	3.91	2.77	1.767
178	4.9	4.8	4.3	5.3	5.3	4.5	178	6.369	5.172	3.702	3.898	2.749	1.768
179	4.9	4.7	4.3	5.3	5.2	4.5	179	6.336	5.161	3.683	3.891	2.75	1.741
180	4.9	4.7	4.3	5.3	5.2	4.5	180	6.381	5.184	3.679	3.873	2.737	1.791
181	4.9	4.7	4.2	5.3	5.2	4.4	181	6.369	5.174	3.662	3.86	2.727	1.789
182	4.9	4.7	4.2	5.3	5.2	4.4	182	6.325	5.142	3.649	3.85	2.706	1.786
183	4.9	4.7	4.2	5.3	5.2	4.4	183	6.287	5.139	3.607	3.839	2.71	1.756
184	4.9	4.7	4.2	5.3	5.2	4.4	184	6.269	5.129	3.601	3.852	2.701	1.741
185	4.9	4.7	4.1	5.2	5.1	4.4	185	6.219	5.108	3.575	3.817	2.685	1.733
186	4.9	4.7	4.1	5.2	5.1	4.4	186	6.259	5.113	3.556	3.811	2.675	1.733
187	4.9	4.7	4.2	5.1	5.1	4.4	187	6.201	5.104	3.576	3.809	2.68	1.713
188	4.9	4.7	4.2	5.1	5.1	4.4	188	6.207	5.101	3.544	3.786	2.68	1.634
189	4.9	4.7	4	5.1	5.1	4.3	189	6.213	5.074	3.502	3.777	2.664	1.624
190	4.9	4.6	4	5.1	5.1	4.3	190	6.203	5.064	3.502	3.772	2.651	1.645
191	4.9	4.6	4	5.1	5.1	4.3	191	6.154	5.039	3.479	3.758	2.645	1.665
192	4.8	4.6	4	5.1	5.1	4.3	192	6.155	5.035	3.45	3.742	2.632	1.658
193	4.8	4.6	4	5.1	5.1	4.3	193	6.117	5.008	3.476	3.731	2.64	1.641
194	4.8	4.5	3.9	5.1	5	4.3	194	6.08	4.992	3.475	3.725	2.635	1.62
195	4.8	4.5	3.9	5.1	5	4.3	195	6.045	4.982	3.459	3.718	2.622	1.63
196	4.7	4.5	3.9	5	5	4.2	196	5.96	4.956	3.454	3.701	2.615	1.578
197	4.7	4.5	3.9	5	5	4.2	197	6.012	4.932	3.43	3.708	2.611	1.556
198	4.8	4.4	3.9	5	5	4.2	198	6.027	4.914	3.397	3.692	2.609	1.567
199	4.8	4.4	3.9	5	5	4.2	199	6.013	4.914	3.372	3.685	2.6	1.57
200	4.8	4.4	3.8	5	5	4.1	200	5.936	4.905	3.377	3.666	2.596	1.586
201	4.7	4.3	3.8	5	5	4.1	201	5.981	4.865	3.382	3.671	2.581	1.585
202	4.7	4.3	3.7	4.9	4.9	4.1	202	5.941	4.849	3.389	3.647	2.56	1.586
203	4.7	4.4	3.7	4.9	4.9	4.1	203	5.938	4.842	3.41	3.628	2.539	1.553
204	4.7	4.4	3.8	4.9	4.9	4.1	204	5.917	4.81	3.393	3.63	2.543	1.567
205	4.7	4.4	3.8	4.9	4.9	4.1	205	5.92	4.782	3.386	3.599	2.534	1.558
206	4.7	4.4	3.7	4.9	4.9	4	206	5.945	4.764	3.367	3.596	2.518	1.528
207	4.6	4.4	3.7	4.9	4.9	4	207	5.933	4.753	3.359	3.589	2.511	1.539
208	4.6	4.4	3.7	4.9	4.8	4	208	5.86	4.747	3.362	3.585	2.496	1.566
209	4.6	4.3	3.7	4.9	4.8	4.1	209	5.863	4.746	3.335	3.561	2.484	1.53
210	4.6	4.3	3.7	4.9	4.8	4.1	210	5.811	4.717	3.299	3.556	2.475	1.535
211	4.5	4.2	3.7	4.8	4.8	4	211	5.79	4.703	3.256	3.544	2.472	1.558
212	4.5	4.2	3.7	4.8	4.8	4	212	5.762	4.712	3.255	3.558	2.462	1.563
213	4.6	4.2	3.7	4.7	4.7	3.9	213	5.824	4.692	3.249	3.531	2.448	1.567
214	4.6	4.2	3.7	4.7	4.7	3.9	214	5.803	4.691	3.218	3.544	2.442	1.567
215	4.6	4.2	3.7	4.8	4.7	3.9	215	5.758	4.683	3.241	3.528	2.465	1.555
216	4.5	4.2	3.7	4.8	4.7	3.9	216	5.726	4.685	3.223	3.518	2.463	1.567
217	4.5	4.2	3.6	4.8	4.7	4	217	5.709	4.677	3.24	3.498	2.437	1.567
218	4.5	4.3	3.6	4.8	4.7	4	218	5.723	4.652	3.242	3.49	2.419	1.523
219	4.5	4.3	3.6	4.8	4.7	3.9	219	5.671	4.633	3.228	3.47	2.434	1.534
220	4.5	4.1	3.6	4.8	4.7	3.9	220	5.661	4.611	3.223	3.461	2.422	1.509
221	4.5	4.1	3.5	4.8	4.7	3.9	221	5.663	4.576	3.1809	3.461	2.42	1.531
222	4.4	4.2	3.5	4.7	4.7	3.9	222	5.653	4.564	3.1169	3.462	2.406	1.536
223	4.4	4.2	3.5	4.7	4.6	3.9	223	5.651	4.553	3.1157	3.436	2.412	1.603
224	4.4	4.2	3.6	4.6	4.6	3.9	224	5.625	4.535	3.1003	3.432	2.399	1.605
225	4.4	4.2	3.6	4.6	4.6	3.9	225	5.614	4.508	3.1112	3.416	2.421	1.58
226	4.3	4.1	3.5	4.6	4.6	3.8	226	5.596	4.494	3.1131	3.412	2.39	1.572
227	4.3	4.1	3.5	4.6	4.6	3.8	227	5.619	4.477	3.0977	3.4	2.382	1.601
228	4.3	4.1	3.3	4.6	4.6	3.7	228	5.517	4.472	3.0798	3.393	2.369	1.578
229	4.3	4.1	3.3	4.6	4.6	3.7	229	5.559	4.464	3.0747	3.393	2.366	1.546
230	4.3	4.1	3.3	4.5	4.6	3.7	230	5.479	4.449	3.0459	3.384	2.35	1.552
231	4.3	4	3.3	4.5	4.6	3.7	231	5.464	4.422	3.0427	3.376	2.341	1.59
232	4.3	4	3.3	4.6	4.5	3.7	232	5.409	4.394	2.9928	3.35	2.347	1.602
233	4.3	4	3.3	4.6	4.5	3.7	233	5.396	4.383	2.9992	3.341	2.331	1.574
234	4.3	4	3.2	4.5	4.5	3.7	234	5.407	4.363	2.9787	3.333	2.334	1.596
235	4.2	4.1	3.2	4.5	4.5	3.7	235	5.424	4.342	2.9467	3.322	2.321	1.556
236	4.2	4.1	3.2	4.5	4.5	3.7	236	5.355	4.302	2.9231	3.312	2.325	1.515
237	4.2	4	3.2	4.5	4.5	3.7	237	5.424	4.302	2.9186	3.301	2.32	1.512
238	4.2	4	3.3	4.5	4.5	3.7	238	5.401	4.278	2.9442	3.297	2.316	1.5
239	4.2	4	3.3	4.4	4.5	3.7	239	5.401	4.279	2.9365	3.285	2.314	1.59
240	4.2	4	3.3	4.4	4.5	3.7	240	5.326	4.246	2.9698	3.274	2.328	1.646
241	4.2	3.9	3.1	4.4	4.4	3.6	241	5.341	4.243	2.8923	3.285	2.321	1.692
242	4.2	3.9	3.1	4.4	4.4	3.6	242	5.255	4.234	2.9039	3.278	2.305	1.638
243	4.1	4	3.1	4.3	4.3	3.6	243	5.302	4.195	2.9058	3.268	2.326	1.567
244	4.1	4	3.1	4.3	4.3	3.6	244	5.261	4.191	2.884	3.239	2.31	1.552
245	4.1	4	3.1	4.3	4.4	3.6	245	5.242	4.171	2.8648	3.232	2.296	1.507
246	4.1	3.8	3.1	4.3	4.4	3.6	246	5.232	4.167	2.8853	3.221	2.28	1.503
247	4.1	3.8	3.2	4.3	4.2	3.5	247	5.165	4.145	2.8731	3.219	2.274	1.535
248	4.1	3.8	3.2	4.3	4.2	3.5	248	5.219	4.138	2.868	3.211	2.264	1.58
249	4.1	3.8	3.1	4.4	4.3	3.5	249	5.211	4.148	2.8373	3.205	2.249	1.635
250	4.1	3.8	3.1	4.4	4.3	3.5	250	5.192	4.125	2.8175	3.208	2.241	1.617
251	4.1	3.8	3.1	4.3	4.3	3.5	251	5.163	4.092	2.8162	3.178	2.215	1.592
252	4.1	3.7	3.1	4.3	4.3	3.5	252	5.128	4.05	2.852	3.175	2.197	1.541
253	4.1	3.7	3.1	4.3	4.2	3.5	253	5.097	4.014	2.8405	3.169	2.184	1.493
254	4	3.8	3	4.2	4.2	3.4	254	5.128	3.964	2.8053	3.16	2.164	1.424
255	4	3.8	3	4.2	4.2	3.4	255	5.096	3.932	2.749	3.149	2.167	1.309
256	4	3.7	3	4.2	4.2	3.4	256	5.124	3.908	2.717	3.144	2.159	1.291
257	4	3.7	3	4.2	4.2	3.4	257	5.046	3.861	2.7362	3.129	2.156	1.314
258	3.9	3.7	3	4.2	4.2	3.4	258	5.064	3.862	2.7266	3.121	2.135	1.344
259	3.9	3.7	3	4.2	4.2	3.4	259	5.01	3.834	2.7112	3.119	2.135	1.395
260	3.9	3.7	3	4.2	4.2	3.4	260	4.983	3.791	2.7541	3.105	2.134	1.41
261	3.9	3.7	3	4.2	4.2	3.4	261	4.939	3.798	2.7279	3.109	2.15	1.398
262	3.9	3.7	3	4.2	4.1	3.4	262	4.967	3.763	2.724	3.109	2.131	1.34
263	3.9	3.6	3	4.2	4.1	3.4	263	4.963	3.736	2.7464	3.083	2.119	1.366
264	3.9	3.6	3	4.2	4.1	3.3	264	4.966	3.728	2.7452	3.077	2.115	1.358
265	3.9	3.6	3	4.2	4.1	3.3	265	4.941	3.725	2.6991	3.064	2.115	1.339
266	3.9	3.6	3	4.1	4.1	3.3	266	4.911	3.729	2.701	3.054	2.12	1.313
267	3.8	3.5	3	4.1	4.1	3.3	267	4.884	3.724	2.724	3.05	2.113	1.263
268	3.8	3.5	3	4.1	4.1	3.3	268	4.881	3.708	2.7202	3.038	2.111	1.259
269	3.7	3.6	3	4.1	4.1	3.3	269	4.91	3.705	2.7125	3.03	2.11	1.269
270	3.7	3.6	3	4.1	4.1	3.3	270	4.833	3.693	2.7004	3.015	2.102	1.244
271	3.7	3.5	2.9	4.1	4	3.3	271	4.833	3.698	2.6729	3.009	2.092	1.256
272	3.7	3.5	2.9	4.1	4	3.3	272	4.793	3.664	2.6927	3.008	2.1	1.272
273	3.7	3.5	2.9	4.1	4	3.2	273	4.788	3.631	2.685	2.993	2.095	1.288
274	3.7	3.5	2.9	4.1	4	3.2	274	4.761	3.626	2.6889	2.98	2.09	1.336
275	3.7	3.5	2.9	4	4	3.2	275	4.713	3.625	2.669	2.984	2.092	1.299
276	3.7	3.5	2.9	4	4	3.2	276	4.724	3.601	2.6223	2.975	2.087	1.272
277	3.7	3.5	2.9	4	3.8	3.2	277	4.746	3.566	2.605	2.965	2.083	1.262
278	3.7	3.5	2.9	4	3.8	3.2	278	4.694	3.575	2.6236	2.956	2.065	1.224
279	3.7	3.5	2.8	4	3.9	3.2	279	4.7	3.553	2.6063	2.951	2.055	1.237
280	3.7	3.5	2.8	4	3.9	3.2	280	4.701	3.525	2.5711	2.94	2.052	1.196
281	3.7	3.5	2.8	4	3.8	3.1	281	4.686	3.515	2.5551	2.93	2.036	1.094
282	3.7	3.4	2.8	4	3.8	3.1	282	4.65	3.524	2.5378	2.926	2.04	1.052
283	3.7	3.4	2.7	4	3.8	3.1	283	4.678	3.536	2.5314	2.919	2.036	1.04
284	3.7	3.3	2.7	4	3.8	3.1	284	4.666	3.535	2.5481	2.908	2.031	1.048
285	3.7	3.3	2.7	4	3.8	3.1	285	4.623	3.524	2.5327	2.912	2.015	1.095
286	3.6	3.3	2.7	3.9	3.8	3.1	286	4.672	3.525	2.4982	2.914	2.02	1.135
287	3.6	3.3	2.7	3.9	3.8	3.1	287	4.611	3.528	2.4809	2.901	2.007	1.181
288	3.5	3.4	2.7	3.9	3.7	3.1	288	4.636	3.529	2.4738	2.879	1.9976	1.205
289	3.5	3.4	2.7	3.9	3.7	3.1	289	4.626	3.525	2.4879	2.874	2.007	1.208
290	3.5	3.4	2.6	3.9	3.8	3.1	290	4.61	3.533	2.4809	2.875	2.012	1.215
291	3.5	3.3	2.6	3.9	3.8	3.1	291	4.548	3.541	2.4854	2.851	2.003	1.237
292	3.5	3.3	2.6	3.8	3.8	3	292	4.563	3.523	2.4476	2.849	1.9995	1.219
293	3.5	3.2	2.6	3.8	3.8	3	293	4.581	3.542	2.4508	2.842	2	1.223
294	3.5	3.2	2.6	3.8	3.8	3	294	4.599	3.496	2.461	2.83	1.9713	1.205
295	3.5	3.2	2.6	3.8	3.8	3	295	4.544	3.483	2.4674	2.831	1.9669	1.201
296	3.5	3.2	2.6	3.7	3.7	3	296	4.541	3.457	2.4578	2.822	1.9611	1.229
297	3.4	3.2	2.6	3.7	3.7	3	297	4.495	3.431	2.4572	2.834	1.9573	1.185
298	3.4	3.2	2.5	3.7	3.7	3	298	4.453	3.422	2.4457	2.815	1.956	1.111
299	3.4	3.3	2.5	3.8	3.7	3	299	4.47	3.411	2.4572	2.798	1.9579	1.062
300	3.4	3.3	2.5	3.8	3.7	3	300	4.435	3.406	2.4412	2.787	1.9509	1.024
301	3.5	3.3	2.5	3.8	3.6	2.9	301	4.429	3.416	2.447	2.78	1.9592	1.013
302	3.5	3.3	2.5	3.8	3.6	2.9	302	4.414	3.401	2.4623	2.774	1.9361	1.063
303	3.4	3.3	2.5	3.7	3.7	2.9	303	4.408	3.384	2.429	2.771	1.9265	1.054
304	3.4	3.3	2.5	3.7	3.7	2.9	304	4.386	3.362	2.3977	2.755	1.9272	1.059
305	3.4	3.3	2.6	3.7	3.6	3	305	4.359	3.343	2.4009	2.758	1.9093	1.062
306	3.4	3.3	2.6	3.7	3.6	3	306	4.36	3.305	2.4252	2.759	1.9118	1.055
307	3.4	3.3	2.6	3.7	3.6	2.9	307	4.376	3.281	2.4233	2.74	1.9233	1.031
308	3.4	3.2	2.4	3.7	3.6	2.9	308	4.358	3.249	2.429	2.721	1.9195	1.008
309	3.4	3.2	2.4	3.7	3.6	2.8	309	4.343	3.244	2.438	2.72	1.9035	1.02
310	3.3	3.2	2.5	3.7	3.6	2.8	310	4.274	3.21	2.4489	2.721	1.9118	0.99
311	3.3	3.2	2.5	3.7	3.5	2.8	311	4.297	3.199	2.4322	2.705	1.9208	1.004
312	3.3	3.2	2.5	3.7	3.5	2.8	312	4.292	3.172	2.4188	2.711	1.9022	1.001
313	3.3	3.2	2.5	3.7	3.5	2.8	313	4.318	3.167	2.422	2.707	1.9054	1.052
314	3.3	3.2	2.5	3.6	3.5	2.8	314	4.305	3.155	2.4399	2.68	1.8958	1.081
315	3.3	3.2	2.5	3.6	3.5	2.8	315	4.259	3.107	2.4399	2.675	1.899	1.111
316	3.3	3.2	2.4	3.6	3.5	2.8	316	4.281	3.114	2.4258	2.672	1.899	1.14
317	3.3	3.2	2.4	3.6	3.5	2.8	317	4.219	3.105	2.3836	2.664	1.8888	1.139
318	3.3	3	2.5	3.6	3.5	2.9	318	4.202	3.109	2.3676	2.65	1.8824	1.122
319	3.3	3	2.5	3.6	3.5	2.9	319	4.214	3.099	2.351	2.665	1.8805	1.095
320	3.2	3	2.4	3.6	3.5	2.7	320	4.2	3.102	2.3657	2.658	1.8715	1.08
321	3.2	3	2.4	3.6	3.5	2.7	321	4.198	3.098	2.3683	2.645	1.867	1.103
322	3.2	3	2.4	3.6	3.4	2.7	322	4.2	3.105	2.3407	2.637	1.8702	1.104
323	3.2	3.1	2.4	3.6	3.4	2.7	323	4.164	3.095	2.3318	2.615	1.8728	1.123
324	3.2	3.1	2.4	3.6	3.4	2.8	324	4.158	3.098	2.3343	2.609	1.8581	1.048
325	3.2	3.1	2.4	3.6	3.4	2.8	325	4.152	3.102	2.3222	2.617	1.8594	0.966
326	3.2	3.1	2.4	3.6	3.4	2.7	326	4.154	3.12	2.3132	2.596	1.8408	0.961
327	3.2	3.1	2.3	3.5	3.4	2.7	327	4.154	3.132	2.3587	2.582	1.8472	0.947
328	3.2	3.1	2.3	3.5	3.4	2.7	328	4.185	3.154	2.3363	2.579	1.8581	0.961
329	3.2	3	2.3	3.5	3.4	2.7	329	4.118	3.174	2.3183	2.579	1.8293	0.975
330	3.2	3	2.3	3.5	3.4	2.7	330	4.154	3.192	2.29723	2.568	1.8094	1.022
331	3.1	3	2.4	3.5	3.3	2.7	331	4.139	3.196	2.28507	2.569	1.8184	1.045
332	3.1	3	2.4	3.5	3.3	2.7	332	4.09	3.146	2.3055	2.564	1.8056	1.027
333	3.2	3	2.3	3.5	3.3	2.6	333	4.081	3.106	2.3107	2.546	1.8024	0.983
334	3.2	3	2.3	3.5	3.3	2.6	334	4.106	3.112	2.28315	2.528	1.7896	0.993
335	3.2	3	2.3	3.5	3.2	2.7	335	4.097	3.085	2.27419	2.532	1.787	0.979
336	3.2	3	2.3	3.5	3.2	2.7	336	4.04	3.095	2.27483	2.522	1.7934	0.977
337	3.2	3	2.3	3.3	3.3	2.7	337	4.047	3.1	2.29915	2.515	1.7851	0.928
338	3.2	3	2.3	3.3	3.3	2.7	338	4.008	3.096	2.3145	2.503	1.7915	0.931
339	3.2	3	2.3	3.3	3.3	2.7	339	4.003	3.089	2.3011	2.508	1.7877	0.955
340	3.1	2.9	2.3	3.3	3.3	2.7	340	4.035	3.085	2.26395	2.49	1.7851	0.949
341	3.1	2.9	2.3	3.3	3.3	2.7	341	3.956	3.08	2.26587	2.492	1.7979	0.846
342	3.1	2.9	2.3	3.5	3.2	2.7	342	3.972	3.063	2.239	2.473	1.7877	0.769
343	3.1	2.9	2.3	3.5	3.2	2.5	343	4.005	3.081	2.24604	2.472	1.7672	0.76
344	3.1	2.9	2.3	3.3	3.2	2.5	344	3.983	3.108	2.2358	2.46	1.773	0.774
345	3.1	2.9	2.3	3.3	3.2	2.5	345	3.94	3.111	2.2486	2.455	1.7717	0.77
346	3.1	2.9	2.2	3.3	3.2	2.5	346	3.945	3.098	2.27163	2.457	1.771	0.741
347	3.1	2.9	2.2	3.3	3.2	2.5	347	3.942	3.098	2.23004	2.451	1.7755	0.713
348	3	2.9	2.2	3.3	3.2	2.6	348	3.959	3.101	2.23772	2.44	1.7723	0.75
349	3	2.9	2.2	3.3	3.2	2.6	349	3.949	3.083	2.25052	2.44	1.7519	0.761
350	3	2.9	2.2	3.3	3.2	2.6	350	3.893	3.064	2.22556	2.434	1.7544	0.82
351	3	2.9	2.2	3.3	3.2	2.6	351	3.903	3.056	2.26203	2.423	1.7531	0.826
352	3	2.9	2.2	3.3	3.2	2.6	352	3.894	3.029	2.24092	2.432	1.7416	0.881
353	3	2.8	2.2	3.3	3.2	2.6	353	3.892	3.012	2.20956	2.421	1.7474	0.893
354	3	2.8	2.2	3.3	3.1	2.5	354	3.876	3	2.18909	2.405	1.7423	0.865
355	3	2.8	2.2	3.2	3.1	2.5	355	3.917	2.997	2.20188	2.394	1.7243	0.824
356	3	2.8	2.2	3.2	3.1	2.5	356	3.879	2.992	2.16733	2.391	1.7051	0.797
357	2.9	2.8	2.2	3.2	3.1	2.5	357	3.859	2.989	2.17757	2.401	1.7109	0.787
358	2.9	2.8	2.2	3.2	3.1	2.5	358	3.814	2.98	2.18397	2.377	1.7115	0.821
359	2.9	2.8	2.1	3.2	3.1	2.5	359	3.826	2.968	2.17437	2.37	1.6968	0.803
360	2.9	2.8	2.1	3.2	3.1	2.5	360	3.814	2.958	2.17373	2.367	1.6917	0.765
361	2.9	2.8	2.1	3.2	3.1	2.5	361	3.829	2.956	2.15517	2.358	1.6987	0.752
362	2.9	2.8	2.1	3.2	3.1	2.5	362	3.8	2.947	2.14557	2.354	1.6955	0.723
363	2.8	2.8	2.1	3.2	3	2.5	363	3.803	2.936	2.15005	2.344	1.6827	0.693
364	2.8	2.8	2.1	3.2	3	2.5	364	3.769	2.92	2.17053	2.334	1.6891	0.709
365	2.8	2.8	2	3.2	3	2.5	365	3.796	2.867	2.12382	2.348	1.6859	0.723
366	2.8	2.8	2	3.2	3	2.5	366	3.751	2.85	2.15261	2.329	1.6776	0.724
367	2.8	2.8	2	3.2	3	2.5	367	3.759	2.829	2.14685	2.316	1.6815	0.746
368	2.8	2.8	2.1	3.1	3	2.5	368	3.733	2.838	2.12765	2.316	1.6648	0.783
369	2.8	2.8	2.1	3.1	3	2.5	369	3.68	2.857	2.13021	2.313	1.6571	0.821
370	2.8	2.7	2.1	3.1	3	2.5	370	3.665	2.857	2.11998	2.315	1.6546	0.827
371	2.8	2.7	2.1	3.1	3	2.4	371	3.632	2.874	2.12318	2.303	1.6469	0.861
372	2.8	2.7	2	3.1	3	2.4	372	3.654	2.892	2.13213	2.292	1.6463	0.862
373	2.8	2.7	2	3.1	3	2.4	373	3.622	2.899	2.11102	2.291	1.6341	0.816
374	2.7	2.7	2	3.1	3	2.4	374	3.631	2.923	2.11486	2.269	1.6219	0.782
375	2.7	2.7	2	3.1	3	2.4	375	3.606	2.929	2.10206	2.267	1.6207	0.79
376	2.7	2.7	2	3.1	3	2.4	376	3.588	2.931	2.0969	2.272	1.6181	0.784
377	2.7	2.7	2	3.1	3	2.4	377	3.624	2.924	2.0841	2.253	1.6021	0.799
378	2.7	2.7	2.1	3.1	3	2.4	378	3.595	2.912	2.0893	2.25	1.5976	0.8
379	2.7	2.6	2.1	3.1	3	2.4	379	3.602	2.908	2.0713	2.24	1.5957	0.806
380	2.7	2.6	2	3.1	2.9	2.4	380	3.558	2.886	2.0982	2.252	1.5912	0.813
381	2.7	2.6	2	3.1	2.9	2.4	381	3.585	2.867	2.0841	2.231	1.5976	0.834
382	2.7	2.6	2	3.1	2.9	2.4	382	3.521	2.848	2.10846	2.224	1.6085	0.826
383	2.7	2.6	2	3.1	2.9	2.4	383	3.534	2.835	2.0944	2.224	1.5816	0.846
384	2.6	2.6	2	3.1	2.9	2.4	384	3.53	2.83	2.10526	2.21	1.5868	0.818
385	2.6	2.6	2	3.1	2.9	2.4	385	3.528	2.833	2.10974	2.219	1.572	0.8
386	2.6	2.6	2	3.1	2.9	2.3	386	3.53	2.796	2.11358	2.195	1.5791	0.78
387	2.6	2.6	1.9	3	2.9	2.3	387	3.507	2.777	2.11422	2.192	1.5676	0.75
388	2.6	2.6	1.9	3	2.9	2.3	388	3.511	2.732	2.12318	2.194	1.5746	0.704
389	2.5	2.6	1.9	3	2.9	2.3	389	3.507	2.699	2.13085	2.183	1.5733	0.709
390	2.5	2.6	1.9	3	2.9	2.3	390	3.503	2.657	2.14429	2.189	1.5669	0.691
391	2.5	2.5	2	3	2.9	2.3	391	3.488	2.633	2.13597	2.165	1.5669	0.663
392	2.5	2.5	2	3	2.9	2.3	392	3.468	2.617	2.13789	2.161	1.5573	0.638
393	2.5	2.5	1.9	3	2.8	2.3	393	3.463	2.603	2.14173	2.165	1.5599	0.566
394	2.5	2.5	1.9	3	2.8	2.3	394	3.461	2.612	2.14173	2.163	1.556	0.554
395	2.5	2.5	2	3	2.8	2.3	395	3.472	2.643	2.13917	2.155	1.5388	0.539
396	2.5	2.5	2	3	2.8	2.3	396	3.471	2.653	2.13981	2.129	1.5298	0.564
397	2.5	2.5	2	3	2.8	2.2	397	3.46	2.624	2.12574	2.132	1.5381	0.577
398	2.5	2.5	2	3	2.8	2.2	398	3.436	2.633	2.1219	2.122	1.51	0.594
399	2.5	2.5	2	3	2.8	2.2	399	3.416	2.626	2.0893	2.128	1.5228	0.607
400	2.5	2.5	2	2.9	2.8	2.2	400	3.42	2.615	2.0918	2.107	1.5132	0.64
401	2.4	2.5	2	2.9	2.8	2.2	401	3.388	2.641	2.0739	2.097	1.5023	0.669
402	2.4	2.4	1.9	2.9	2.8	2.2	402	3.364	2.631	2.0675	2.099	1.5061	0.675
403	2.4	2.4	1.9	2.9	2.8	2.2	403	3.346	2.636	2.0413	2.087	1.5042	0.654
404	2.4	2.5	2	2.9	2.7	2.2	404	3.399	2.633	2.0617	2.086	1.5036	0.634
405	2.4	2.5	2	2.9	2.7	2.2	405	3.359	2.601	2.0413	2.075	1.4997	0.651
406	2.4	2.3		2.9	2.7	2.2	406	3.37	2.6		2.066	1.4844	0.651
407	2.4	2.3		2.9	2.7	2.2	407	3.313	2.594		2.073	1.4914	0.652
408	2.4	2.4		2.9	2.7	2.2	408	3.313	2.581		2.073	1.4837	0.61
409	2.4	2.4		2.9	2.7	2.2	409	3.326	2.544		2.073	1.462	0.596
410	2.4	2.4		2.9	2.7	2.2	410	3.292	2.513		2.061	1.4645	0.609
411	2.4	2.4		2.9	2.7	2.2	411	3.322	2.489		2.046	1.4601	0.618
412	2.5	2.4		2.9	2.7	2.1	412	3.304	2.44		2.04	1.4562	0.613
413	2.5	2.4		2.9	2.7	2.1	413	3.301	2.426		2.032	1.4543	0.606
414	2.4	2.4		2.9	2.6	2.1	414	3.272	2.454		2.035	1.4517	0.605
415	2.4	2.4		2.9	2.6	2.1	415	3.286	2.434		2.028	1.4562	0.577
416	2.5	2.4		2.9	2.6	2.1	416	3.263	2.42		2.019	1.4479	0.542
417	2.5	2.4		2.8	2.6	2.1	417	3.287	2.422		2.009	1.4492	0.492
418	2.5	2.4		2.8	2.6	2.2	418	3.26	2.405		2.012	1.4409	0.468
419	2.4	2.4		2.8	2.6	2.2	419	3.246	2.412		2.002	1.4249	0.481
420	2.4	2.4		2.8	2.6	2.1	420	3.228	2.395		1.993	1.4153	0.472
421	2.4	2.3		2.8	2.7	2.1	421	3.258	2.371		1.995	1.4204	0.503
422	2.4	2.3		2.8	2.7	2.1	422	3.1982	2.354		1.988	1.405	0.544
423	2.4	2.3		2.8	2.7	2.1	423	3.229	2.374		1.978	1.4204	0.554
424	2.4	2.3		2.8	2.7	2.1	424	3.1797	2.364		1.979	1.4089	0.596
425	2.4	2.3		2.8	2.7	2.1	425	3.203	2.354		1.973	1.3993	0.642
426	2.4	2.3		2.8	2.7	2.1	426	3.1701	2.37		1.972	1.4018	0.652
427	2.4	2.3		2.8	2.6	2	427	3.1713	2.382		1.958	1.4076	0.66
428	2.4	2.3		2.8	2.6	2	428	3.1541	2.375		1.958	1.3935	0.668
429	2.4	2.3		2.8	2.6	2	429	3.156	2.341		1.961	1.3877	0.658
430	2.4	2.3		2.7	2.6	2	430	3.1329	2.31		1.955	1.3948	0.671
431	2.3	2.3		2.7	2.5	2	431	3.1413	2.29		1.951	1.3897	0.675
432	2.3	2.3		2.7	2.5	2	432	3.1534	2.245		1.953	1.3916	0.685
433	2.3	2.3		2.7	2.6	2.1	433	3.0811	2.22		1.942	1.3839	0.665
434	2.4	2.4		2.7	2.6	2.1	434	3.1054	2.187		1.931	1.3781	0.61
435	2.4	2.4		2.7	2.6	2.1	435	3.0894	2.165		1.931	1.373	0.574
436	2.3	2.4		2.7	2.5	2.1	436	3.1509	2.14		1.929	1.3717	0.581
437	2.3	2.4		2.7	2.5	2.1	437	3.0958	2.133		1.923	1.3666	0.547
438	2.3	2.4		2.7	2.5	2.1	438	3.0741	2.11		1.916	1.3692	0.525
439	2.3	2.3		2.7	2.5	2.1	439	3.0779	2.119		1.911	1.3538	0.506
440	2.3	2.3		2.7	2.5	2	440	3.1093	2.112		1.927	1.3513	0.534
441	2.3	2.3		2.7	2.5	2	441	3.0798	2.099		1.909	1.3628	0.537
442	2.4	2.3		2.7	2.5	1.9	442	3.0427	2.083		1.898	1.3526	0.519
443	2.4	2.4		2.7	2.5	1.9	443	3.076	2.091		1.899	1.3545	0.478
444	2.3	2.4		2.7	2.5	1.9	444	3.0056	2.103		1.895	1.3564	0.462
445	2.3	2.2		2.7	2.5	1.9	445	3.1003	2.117		1.884	1.3602	0.494
446	2.3	2.2		2.7	2.5	2	446	3.0222	2.131		1.904	1.3609	0.49
447	2.3	2.2		2.6	2.5	2	447	3.0005	2.117		1.879	1.3685	0.533
448	2.3	2.2		2.6	2.3	2	448	3.0248	2.131		1.876	1.3615	0.547
449	2.3	2.2		2.6	2.3	2	449	3.0146	2.117		1.893	1.3487	0.54
450	2.3	2.2		2.6	2.4	2	450	2.941	2.116		1.864	1.3462	0.528
451	2.3	2.3		2.6	2.4		451	3.0811	2.105		1.871	1.3468
452	2.3	2.3		2.6	2.4		452	2.9928	2.118		1.863	1.3346
453	2.3	2.3		2.6	2.4		453	2.9544	2.092		1.854	1.3378
454	2.3	2.3		2.6	2.4		454	2.9902	2.106		1.87	1.3551
455	2.3	2.3		2.6	2.3		455	2.9653	2.106		1.851	1.341
456	2.3	2.2		2.6	2.3		456	2.9365	2.108		1.849	1.3481
457	2.2	2.2		2.6	2.3		457	2.9666	2.091		1.842	1.3282
458	2.2	2.2		2.6	2.3		458	2.9307	2.075		1.843	1.327
459	2.2	2.2		2.6	2.3		459	2.9173	2.059		1.832	1.3346
460	2.2	2.2		2.6	2.3		460	2.9109	2.086		1.838	1.3238
461	2.3	2.2		2.5	2.3		461	2.9007	2.057		1.822	1.3455
462	2.3	2.1		2.5	2.3		462	2.9109	2.062		1.826	1.3513
463	2.2	2.1		2.5	2.3		463	2.9211	2.059		1.823	1.3378
464	2.2	2.1		2.5	2.3		464	2.8731	2.059		1.815	1.3174
465	2.2	2.1		2.5	2.3		465	2.8514	2.069		1.809	1.3186
466	2.1	2.1		2.5	2.3		466	2.8635	2.072		1.811	1.3206
467	2.1	2.1		2.5	2.3		467	2.8725	2.059		1.802	1.3167
468	2.1	2		2.5	2.3		468	2.8322	2.073		1.802	1.3257
469	2.1	2		2.5	2.3		469	2.8597	2.067		1.79	1.309
470	2.1	2		2.5	2.3		470	2.8731	2.055		1.79	1.3122
471	2.1	2.1		2.5	2.3		471	2.861	2.044		1.781	1.3084
472	2.1	2.1		2.5	2.2		472	2.8872	2.051		1.777	1.3078
473	2.1	2.1		2.5	2.2		473	2.8149	2.021		1.771	1.3033
474	2.1	2.1		2.5	2.2		474	2.8597	2.018		1.772	1.293
475	2.1	2.1		2.5	2.2		475	2.836	1.98		1.763	1.2924
476	2.1	2.1		2.4	2.2		476	2.8463	1.963		1.763	1.2911
477		2.1		2.4	2.2		477		1.941		1.754	1.3007
478		2.1		2.4	2.2		478		1.938		1.749	1.2911
479		2		2.4	2.2		479		1.916		1.747	1.2905
480		2		2.4	2.1		480		1.9		1.748	1.3078
481		2.1		2.4	2.1		481		1.894		1.746	1.2943
482		2.1		2.4	2.1		482		1.892		1.735	1.2924
483		2		2.4	2.1		483		1.881		1.741	1.2809
484		2		2.4	2.1		484		1.901		1.718	1.2886
485		2		2.4	2.1		485		1.893		1.718	1.2975
486		2		2.4	2.1		486		1.909		1.716	1.2758
487		2		2.4	2.1		487		1.935		1.712	1.261
488		1.9		2.4	2.1		488		1.915		1.725	1.2559
489		1.9		2.4	2.1		489		1.918		1.706	1.2591
490		2		2.4	2.1		490		1.929		1.708	1.2559
491		2		2.4	2.1		491		1.941		1.697	1.2572
492		2		2.4	2.1		492		1.947		1.689	1.2604
493		2		2.4	2.2		493		1.95		1.691	1.2591
494		2		2.3	2.2		494		1.949		1.701	1.2546
495		2		2.3	2.2		495		1.943		1.706	1.245
496		2		2.3	2.2		496		1.942		1.698	1.2399
497		2		2.3	2.1		497		1.964		1.683	1.2406
498				2.3	2.1		498				1.672	1.247
499				2.3	2.1		499				1.686	1.2444
500				2.3	2		500				1.675	1.2406
501				2.3	2		501				1.675	1.2476
502				2.3	2		502				1.668	1.2444
503				2.3	2		503				1.662	1.2303
504				2.3	2.1		504				1.655	1.222
505				2.3	2.1		505				1.657	1.2329
506				2.3	2.1		506				1.662	1.2329
507				2.3	2.1		507				1.646	1.2233
508				2.3	2		508				1.642	1.2406
509				2.3	2		509				1.645	1.2367
510				2.3	2		510				1.635	1.2258
511				2.2	2		511				1.642	1.2054
512				2.2	2		512				1.634	1.2092
513				2.2	2.1		513				1.636	1.2028
514				2.2	2.1		514				1.628	1.229
515				2.2	2.1		515				1.625	1.2015
516				2.2	2.1		516				1.624	1.1945
517				2.2	2.1		517				1.621	1.1964
518				2.2	2.1		518				1.62	1.1971
519				2.2	2		519				1.627	1.2035
520				2.2	2		520				1.625	1.199
521				2.2	2.1		521				1.605	1.1715
522				2.2	2.1		522				1.6	1.1791
523				2.2	2		523				1.609	1.1651
524				2.2	2		524				1.611	1.1804
525				2.2	2		525				1.599	1.1708
526				2.2	2		526				1.594	1.1695
527				2.2	2		527				1.582	1.1567
528				2.2	2		528				1.588	1.158
529				2.2	2		529				1.584	1.1631
530				2.2	2		530				1.572	1.1555
531				2.2	2		531				1.572	1.1529
532				2.1			532				1.57	--
533				2.1			533				1.501	--
534				2.1			534				1.579	--
535				2.1			535				1.565	--
536				2.1			536				1.582	--
537				2.1			537				1.562	--
538				2.1			538				1.557	--
539				2.1			539				1.552	--
540				2.1			540				1.554
541				2.1			541				1.557
542				2.1			542				1.54
543				2.1			543				1.539
544				2.1			544				1.539
545				2.1			545				1.53
546				2.1			546				1.548
547				2.1			547				1.531
548				2.1			548				1.525
549				2.1			549				1.524
550				2.1			550				1.531
551				2.1			551				1.519
552				2.1			552				1.508
553				2.1			553				1.515
554				2.1			554				1.516
555				2.1			555				1.532
556				2.1			556				1.513
557				2.1			557				1.504
558				2.1			558				1.507
559				2.1			559				1.522
560				2.1			560				1.494
561				2.1			561				1.488
562				2.1			562				1.493
563				2.1			563				1.481
564				2			564				1.479
565				2			565				1.501
566				2			566				1.497
567				2			567				1.474
568				2			568				1.474
569				2			569				1.46
570				2.1			570				1.47
571				2.1			571				1.456
572				2.1			572				1.459
573				2			573				1.457
574				2			574				1.454
575				2			575				1.453
576				2			576				1.47
577				2			577				1.46
578				2.1			578				1.454
579				2.1			579				1.435
580				1.9			580				1.447
581				1.9			581				1.468
582				1.9			582				1.426
583				2			583				1.423
584				2			584				1.435
585				2			585				1.417
586				2			586				1.428
587				2			587				1.414
588				2			588				1.408
589				2			589				1.422

## Sheet: Fig.4b
10	9.244	10.1	7.779	10	5.4775	9.9	4.0623	10	12.6404	11.444	8.8914	7.6881	5.3627	3.9878
9	8.011	9	6.953	9	4.8588	9	3.589	9	11.3679	10.253	8.0037	6.9014	4.8261	3.5864
8	6.953	8	6.13	8	4.2468	7.9	3.04667	8	10.0954	9.062	7.116	6.1147	4.2895	3.185
7	6.158	7	5.323	7	3.7085	6.9	2.653	7	8.8229	7.871	6.2283	5.328	3.7529	2.7836
6	5.16	6	4.436	6	3.11917	6	2.426	6	7.5504	6.68	5.3406	4.5413	3.2163	2.3822
5	4.22	5	3.701	5	2.60863	4.9	2.007	5	6.2779	5.489	4.4529	3.7546	2.6797	1.9808
4	3.48	4	2.984	4	2.09267	4	1.5015	4	5.0054	4.298	3.5652	2.9679	2.1431	1.5794
3	2.73	3	2.192	3	1.64569	3	1.04905	3	3.7329	3.107	2.6775	2.1812	1.6065	1.178
2	2.11	2	1.45	2	1.18998	2.1	0.985	2	2.4604	1.916	1.7898	1.3945	1.0699	0.7766

## Sheet: Fig.4c
0.5	1.2725		--	0.9699	0.00722	0.00571
1	1.191		--	0.9952	0.02857	0.02441
5	0.8877		--	0.9517	0.01009	0.01144
10	0.7867		--	0.9672	0.01337	0.01729
50	0.5366		--	0.956	0.01397	0.01393
100	0.4014		--	0.9084	0.00551	0.01388
